# Supplementary material for: A Bioorthogonal TCO–Tetrazine-Based Pretargeted PET/NIRF Platform Enabling High-Contrast Tumor Imaging
Source: Pharmaceuticals (Basel). 2025 Dec 9;18(12):1874. doi: 10.3390/ph18121874 (PMC12735951; doi:10.3390/ph18121874)
Supplement: Supplementary file 1 [file pharmaceuticals-18-01874-s001.zip]

Archive with 1 entries (1 files):
- pharmaceuticals-3967309-supplementary.pdf
